# Supplementary material for: Resistance Training in Women Diagnosed with Breast Cancer: A Pilot Single Arm Pre–Post Intervention
Source: Cancers (Basel). 2024 Aug 12;16(16):2829. doi: 10.3390/cancers16162829 (PMC11352337; doi:10.3390/cancers16162829)
Supplement: Supplementary file 1 [file cancers-16-02829-s001.zip]

Archive with 1 entries (1 files):
- cancers-3115718-supplementary.xlsx
