# Supplementary material for: Resistance Training in Women Diagnosed with Breast Cancer: A Pilot Single Arm Pre–Post Intervention
Source: Cancers (Basel). 2024 Aug 12;16(16):2829. doi: 10.3390/cancers16162829 (PMC11352337; doi:10.3390/cancers16162829)
Supplement: Supplementary file 1 [file cancers-16-02829-s001.zip › cancers-3115718-supplementary.xlsx]

## Sheet: C4E_Time1to3
ID_C4E	Sessions	Age	Marital	Children	Treatment_Stat	PA_Prior	PA_During	PA_Current	Mod_Times	Mod_Min	Mild_times	Mild_Min	RT_Times	T1_MeetingRTGuide	T1_MeetingRTGuide_41P	RT_Min	Barriers_RT	Means_RT	Goals_RT	Solution_RT	Tired_RT	Depressed_RT	Support_RT	Trainer_RT	Motivate_RT	Facility_RT	Coordinated_Confident	Strong	Bending	Control	Exercise	Waist	Happy	Face	Power	Flexible	Coordinated_Good	BodyFat	BetterLooking	Smoothly	PhysicallyActive	Overweight	FeelGood	Coordinated_Ease	Sports	GoodLooking	StrengthTest	ActivityEveryday	IamPhysically
1001	7	38	Common law	Yes		Somewhat active	Somewhat active	Somewhat active	2	20	2	30	1	0	0	20	moderately true	moderately true	moderately true	moderately true	moderately true	moderately true	moderately true	moderately true	moderately true	moderately true	More true than false	Mostly true	Mostly true	Mostly true	More true than false	More true than false	More true than false	More true than false	Mostly true	Mostly true	More true than false	True	More false than true	More true than false	More true than false	True	More false than true	More true than false	More true than false	More true than false	More true than false	More true than false	More true than false
1002	5	67	Married	Yes	Post-treatment	Very active	Somewhat active	Somewhat active	6	30	4	60	2	1	1	10	moderately true	moderately true	moderately true	moderately true	moderately true	moderately true	Always true	Rarely true	Rarely true	Rarely true	Mostly true	Mostly true	True	True	More false than true	Mostly true	More true than false	More true than false	More true than false	Mostly true	Mostly true	Mostly true	More true than false	Mostly true	More false than true	More true than false	Mostly true	Mostly true	More true than false	More true than false	More true than false	More false than true	More true than false
1003	#NULL!	56	Married	Yes	Post-treatment	Somewhat active	Somewhat active	Somewhat active	2	30	2	30	2	1	1	30	moderately true	Always true	moderately true	moderately true	moderately true	moderately true	Always true	moderately true	moderately true	moderately true	More true than false	More false than true	More false than true	More true than false	Mostly true	More true than false	More true than false	More true than false	More true than false	More false than true	More true than false	More false than true	More true than false	More true than false	More false than true	Mostly False	More false than true	More false than true	Mostly False	Mostly true	Mostly False	Mostly true	Mostly true
1005	#NULL!	53	Married	Yes	Post-treatment	Not active at all	A little active	Somewhat active	1	60	1	30	1	0	0	30	Always true	Always true	moderately true	moderately true	moderately true	moderately true	Always true	moderately true	moderately true	moderately true	Mostly true	Mostly true	More true than false	Mostly true	Mostly true	True	More true than false	More true than false	Mostly true	More true than false	More false than true	Mostly true	More false than true	More true than false	More true than false		Mostly true	More false than true	More true than false	More false than true	More false than true	False	More false than true
1009	1	69	Married	Yes	Post-treatment	Very active	Not active at all	Somewhat active	4	20	4	20	0	0	0	0	Always true	Always true	Always true	Always true	Always true	Always true	Always true	Always true	moderately true	Always true	More true than false	More true than false	More false than true	More true than false	More true than false	More true than false	More false than true	Mostly true	More true than false	More false than true	More true than false	More true than false	Mostly true	More true than false	More false than true	More false than true	More true than false	More false than true	More false than true	Mostly true	More true than false	More true than false	More true than false
1011	5	61	Married	Yes		Very active	A little active	Very active	3	60	#NULL!	#NULL!	2	1	1	15	moderately true	Always true	Always true	Always true	Always true	Always true	Always true	moderately true	Always true	Always true	Mostly true	Mostly true	Mostly true	Mostly true	More true than false	More true than false	More true than false	More true than false	More true than false	More true than false	Mostly true	More false than true	More true than false	More true than false	Mostly true	More false than true	More true than false	More true than false	Mostly true	More true than false	More false than true	More true than false	More true than false
1012	1	45	Married	No	Post-treatment	A little active	Not active at all	A little active	1	15	2	15	0	0	0	0	moderately true	moderately true	moderately true	Always true	Always true	Rarely true	Always true	Rarely true	Rarely true	Rarely true	More true than false	Mostly False	Mostly False	More false than true	Mostly False	True	False	False	Mostly False	Mostly False	Mostly False	True	False	Mostly False	Mostly False	True	False	More false than true	False	False	Mostly False	False	False
1015	3	60	Single	Yes	Post-treatment	A little active	A little active	A little active	3	30	2	30	1	0	0	15	Always true	moderately true	moderately true	moderately true	moderately true	moderately true	moderately true	Rarely true	Rarely true	moderately true	More false than true	More false than true	More true than false	More true than false	More false than true	More false than true	More true than false	More true than false	Mostly False	More false than true	More false than true	More false than true	More false than true	More true than false	More false than true	More false than true	More false than true	More false than true	Mostly False	More false than true	More false than true	More false than true	More false than true
1016	3	62	Separated	Yes	Post-treatment	A little active	Not active at all	A little active	3	60	3	60	3	1	1	10	moderately true	moderately true	moderately true	Rarely true	Rarely true	Rarely true	moderately true	moderately true	moderately true	moderately true	More true than false	More false than true	More true than false	More true than false	More false than true	True	Mostly true	Mostly true	More false than true	More false than true	More true than false	True	False	More true than false	Mostly False	True	More false than true	More true than false	False	More true than false	False	False	Mostly False
1019	1	62	Single	No	Currently receiving treatment	Very active	Somewhat active	A little active	4	45	2	20	0	0	0	#NULL!	moderately true	moderately true	moderately true	moderately true	moderately true	Rarely true	moderately true	moderately true	moderately true	moderately true	True	Mostly true	Mostly true	Mostly true	More false than true	True		More false than true	More true than false	Mostly true	True	Mostly true		Mostly true	More true than false	True	More true than false	Mostly true	False		More false than true	False	More false than true
1031	7	69	Divorced	Yes	Post-treatment	A little active	A little active	A little active	0	0	5	#NULL!	0	0	0	#NULL!	Always true	Always true	Always true	Not always true	Not always true	Not always true	5	5	5	5	More false than true	More true than false	More true than false	More true than false	Mostly False	True	More false than true	Mostly true	More true than false	More true than false	Mostly False	Mostly true	Mostly False	More false than true	False	True	More false than true	False	False	More true than false	More true than false	False	More false than true
1060	1	61	Married	Yes	Post-treatment	Somewhat active	Not active at all	Somewhat active	1	60	1	60	0	0	0	#NULL!	moderately true	Always true	moderately true	moderately true	moderately true	moderately true	moderately true	Rarely true	Rarely true	Rarely true	True	True	True	True	More true than false	True	More true than false	True	More true than false	More false than true	True	True	More true than false	True	More false than true	True	True	True	More false than true	Mostly true	More false than true	Mostly False	More false than true
1089	5	46	Common law	No	Currently receiving treatment	A little active	Very active	Somewhat active	5	30	7	20	3	1	1	30	Always true	Always true	Always true	Always true	moderately true	Always true	Always true	moderately true	Always true	Always true	True	Mostly true	More true than false	Mostly true	Mostly true	Mostly true	More false than true	Mostly true	Mostly true	False	Mostly true	Mostly true	More false than true	True	More true than false	More true than false	More false than true	True	Mostly true	More true than false	More false than true	More false than true	More true than false
1091	1	39	Married	Yes	Post-treatment	A little active	Somewhat active	A little active	1	20	1	30	0	0	0	0	Always true	Always true	Always true	moderately true	moderately true	Rarely true	moderately true	moderately true	moderately true	Always true	True	Mostly true	Mostly true	Mostly true	More true than false	Mostly False	More true than false	Mostly true	More true than false	More true than false	Mostly true	More true than false	More false than true	Mostly true	Mostly False	More true than false	More false than true	Mostly true	More false than true	More true than false	More true than false	Mostly False	More true than false
1092	3	41	Married	Yes	Post-treatment	Very active	Not active at all	Somewhat active	#NULL!	0	#NULL!	#NULL!	2	1	1	55	moderately true	moderately true	moderately true	moderately true	moderately true	moderately true	moderately true	Rarely true	Rarely true	Rarely true	Mostly true	More true than false	More true than false	More true than false	More true than false	Mostly False	More false than true	Mostly true	More true than false	Mostly False	More true than false	More true than false	More false than true	More true than false	More true than false	More false than true	More false than true	More true than false	More true than false	More true than false	More true than false	More false than true	More false than true
1004	7	57	Married	Yes	Post-treatment	A little active	Not active at all	A little active	1	30	1	30	0	0	0	0	Always true	Always true	Always true	Always true	moderately true	moderately true	Always true	moderately true	moderately true	moderately true	Mostly true	More true than false	More true than false	More true than false	More true than false	Mostly true	Mostly true	True	More true than false	Mostly true	Mostly true	More true than false	More true than false	Mostly true	False	True	More true than false	More true than false	False	More true than false	More true than false	False	True
1048	7	62	Married	Yes	Post-treatment	Very active	Not active at all	Very active	4	60	7	45	3	1	1	45	Always true	Always true	Always true	moderately true	moderately true	moderately true	moderately true	moderately true	moderately true	Always true	Mostly true	True	True	True	True	True	False	More true than false	True	More true than false	True	True	More false than true	True	True	True	False	Mostly true	True	More true than false	Mostly true	Mostly true	False
1104	6	57	Married	Yes	Post-treatment	A little active	A little active	Somewhat active	3.5	55	2.5	55	0	0	0	#NULL!	moderately true	moderately true	Rarely true	Rarely true	Rarely true	Rarely true	moderately true	moderately true	moderately true	Always true	More true than false	More true than false	More true than false	Mostly true	More false than true	More true than false	More false than true	Mostly true	Mostly true	More true than false	More true than false	More true than false	More false than true	More false than true	False	More true than false		More false than true	False	More true than false	More false than true	False	More false than true
1059	6	48	Married	Yes	Post-treatment	Very active	Somewhat active	Very active	2	30	#NULL!	#NULL!	3	1	1	40	moderately true	Always true	moderately true	Rarely true	Always true	Always true	Always true	Always true	Always true	Always true	Mostly true	More false than true	True	Mostly true	Mostly true	Mostly False	More true than false	Mostly true	More true than false	True	More false than true	More false than true	More true than false	More true than false	True	More false than true	More true than false	More false than true	Mostly true	More true than false	Mostly False	True	More true than false
1061	8	53	Married	Yes	Post-treatment	Somewhat active	A little active	Somewhat active	2	45	3	60	2	1	1	20	Always true	moderately true	moderately true	moderately true	moderately true	moderately true	moderately true	Rarely true	Rarely true	moderately true	Mostly true	Mostly true	More true than false	More true than false	Mostly False	Mostly true	More false than true	More true than false	More true than false	More false than true	More true than false	More true than false	More false than true	More true than false	Mostly False	More true than false	More false than true	More false than true	Mostly False	More true than false	More false than true	Mostly False	More false than true
1101	7	34	Married	Yes	Post-treatment	Very active	A little active	A little active	2	30	0	0	0	0	0	#NULL!	Always true	Always true	moderately true	moderately true	moderately true	moderately true	moderately true	moderately true	moderately true	Always true	True	Mostly true	True	True	Mostly False	Mostly true	More true than false	Mostly true	True	Mostly true	True	More true than false	More false than true	Mostly true	False	True	More false than true	Mostly true	False	More true than false	More true than false	False	More true than false
1109	7	34	Common law	No	Post-treatment	Somewhat active	Very active	Not active at all	0	55	2	10	0	0	0	0		Always true	moderately true	moderately true	Rarely true	Not always true	moderately true	Not always true	Not always true	Rarely true	More true than false	More false than true	More true than false	More true than false	More false than true	True	False	Mostly False	More true than false	False	More true than false	True	False	More true than false	False	True	False	More true than false	False	More false than true	Mostly False	False	More false than true
1045	6	34	In a relationship, but not living with partner	No	Currently receiving treatment	A little active	Somewhat active	A little active	2	45	2	20	0.5	0	0	45	Always true	Always true	Always true	Always true	moderately true	moderately true	Always true	Always true	Always true	Always true	Mostly true	More true than false	More true than false	Mostly true	More true than false	True	More false than true		Mostly true	More false than true	True	True	False	More true than false	False	True	More false than true	Mostly true	More true than false	More true than false	More false than true	False	More false than true
1078	4	43	Common law	Yes	Currently receiving treatment	Somewhat active	A little active	A little active	1	30	1	30	0	0	0	0	Rarely true	moderately true	moderately true	moderately true	moderately true	Rarely true	moderately true	moderately true	moderately true	moderately true	More false than true	More false than true	More true than false	More false than true	More false than true	True	False	More false than true	More false than true	More false than true	More false than true	True	More false than true	More false than true	False	True	More false than true	More false than true	Mostly False	More false than true	More false than true	False	False
1017	7	61	In a relationship, but not living with partner	Yes	Post-treatment	Not active at all	Not active at all	A little active	0	0	1	30	1	0	0	30	Not always true	Always true	Not always true	Not always true	Rarely true	Not always true	Always true	Rarely true	moderately true	5	Mostly true	More true than false	Mostly true	Mostly true	Mostly False	More true than false	More false than true	More false than true	More false than true	More true than false	Mostly true	More true than false	More false than true	More true than false	More false than true	More false than true	More false than true	More true than false	More false than true	More false than true	More false than true	More false than true	More false than true
1035	5	56	Single	Yes	Post-treatment	Not active at all	A little active	Somewhat active	4	90	4	10	3	1	1	10	moderately true	moderately true	moderately true	moderately true	Rarely true	moderately true	moderately true	moderately true	moderately true	moderately true	True	Mostly False	More false than true	Mostly False	More false than true	True	False	More false than true	Mostly False	More false than true	More false than true	True	More false than true	Mostly False	True	True	More false than true	Mostly False	More false than true	More false than true	Mostly False	Mostly False	More false than true
1046	4	66	Married	Yes	Post-treatment	Very active	Very active	Very active	8	50	7	20	3	1	1	10	Always true	moderately true	moderately true	moderately true	moderately true	5	Always true	moderately true	Always true	Always true	True	True	True	True	Mostly true	Mostly true	Mostly true	Mostly true	True	True	True	False	False	True	False	False	More true than false	True	More false than true	More false than true	More false than true	More false than true	True
1018	6	51	Married	Yes	Post-treatment	A little active	Somewhat active	Somewhat active	3	45	#NULL!	#NULL!	3	1	1	15	moderately true	moderately true	moderately true	moderately true	moderately true	moderately true	moderately true	moderately true	moderately true	moderately true	Mostly true	More false than true	More true than false	More true than false	More false than true	More true than false	More false than true	More true than false	More false than true	More false than true	More true than false	More true than false	More false than true	More true than false	More true than false	More true than false	More false than true	More true than false	Mostly False	More true than false	Mostly False	More true than false	More false than true
1020	6	54	Married	No	Post-treatment	A little active	Somewhat active	Somewhat active	5	5	2	15	0	0	0	#NULL!	Always true	moderately true	moderately true	moderately true	Rarely true	Rarely true	Rarely true	moderately true	moderately true	Always true	More true than false	More true than false	More true than false	More true than false	Mostly False	False	More true than false	More true than false	More true than false	More true than false	More true than false	False	More false than true	More true than false	False	False	More false than true	More true than false	False	More true than false	More false than true	False	More false than true
1027	7	59	Married	No	Post-treatment	A little active	A little active	A little active	1	20	1	30	0	0	0	#NULL!	Not always true	Not always true	Not always true	Not always true	Rarely true	Not always true	Not always true	Rarely true	Always true	5	Mostly true	More false than true	More true than false	Mostly true	More false than true	Mostly true	Mostly False	More true than false	More false than true	Mostly False	More true than false	Mostly true	More false than true	More false than true	More true than false	Mostly true	More true than false	More true than false	More false than true	Mostly False	False	False	False
1036	#NULL!	37	Married	Yes	Post-treatment	Not active at all	Not active at all	Not active at all	0	0	1	60	0	0	0	0	Always true	Always true	Always true	Always true	Rarely true	Rarely true	moderately true	moderately true	moderately true	moderately true	True	Mostly true	Mostly true	Mostly true	More false than true	True	More false than true	More true than false	More true than false	More true than false	Mostly true	True	More true than false	True	False	True	Mostly true	True	False	More true than false	False	False	More true than false
1037	5	62	Single	Yes	Post-treatment	Very active	Not active at all	A little active	0	0	3	180	1	0	0	60	Always true	moderately true	Always true	moderately true	Rarely true	Rarely true	moderately true	moderately true	moderately true	Always true	Mostly true	Mostly true	Mostly true	Mostly true	More false than true	Mostly true	False	More false than true	More false than true	More true than false	More true than false	True	More false than true	More true than false	More false than true	True	Mostly False	More true than false	False	More false than true	More false than true	False	False
1049	7	69	Married	Yes	Post-treatment	A little active	Not active at all	Not active at all	0	0	5	30	0	0	0	0	moderately true	Rarely true	Rarely true	Rarely true	Rarely true	Not always true	Not always true	Not always true	Not always true	Not always true	More false than true	Mostly False	Mostly False	More false than true	Mostly False	Mostly true	More true than false	Mostly False	Mostly False	False	Mostly False	More true than false	Mostly False	Mostly False	Mostly False	Mostly False	Mostly False	Mostly False	False	Mostly False	Mostly False	False	Mostly False
1057	8	70	Common law	No	Post-treatment	A little active	Not active at all	Somewhat active	1	50	2	60	2	1	1	50	moderately true	moderately true	Not always true	Not always true	moderately true	moderately true	Rarely true	Rarely true	moderately true	Rarely true	Mostly true	More false than true	Mostly true	True	More true than false	True	More false than true	More false than true	More false than true	More true than false	Mostly true	More true than false	Mostly False	More false than true	More false than true	More false than true	Mostly False	Mostly true	More false than true	More false than true	Mostly False	More false than true	More false than true
1070	6	41	Married	Yes	Currently receiving treatment	Somewhat active	Not active at all	A little active	0	0	3	20	0	0	0	0	moderately true	moderately true	moderately true	moderately true	moderately true	moderately true	Rarely true	moderately true	Rarely true	Always true	Mostly true	More true than false	More true than false	More false than true	More false than true	Mostly False	Mostly true	Mostly true	More false than true	More false than true	More false than true	Mostly False	More true than false	More false than true	Mostly False	False	Mostly true	More false than true	Mostly False	Mostly true	Mostly False	False	Mostly true
1074	6	35	Married	Yes	Post-treatment	Somewhat active	A little active	Somewhat active	5	30	7	30	1	0	0	30	moderately true	moderately true	moderately true	moderately true	moderately true	moderately true	moderately true	moderately true	moderately true	moderately true	Mostly true	Mostly true	More true than false	Mostly true	More true than false	Mostly False	Mostly true	True	More true than false	More true than false	True	More true than false	More true than false	True	Mostly true	More false than true	Mostly true	True	Mostly true	True	More true than false	More true than false	Mostly true
1083	5	45	Married	Yes	Post-treatment	A little active	Not active at all	Somewhat active	4	15	3	30	1	0	0	10	Always true	moderately true	moderately true	moderately true	moderately true	Rarely true	moderately true	Always true	moderately true	Always true	More true than false	Mostly true	More true than false	Mostly true	More false than true	Mostly False	More false than true	More true than false	More true than false	Mostly true	Mostly true	More true than false	More false than true	More true than false	More true than false	Mostly False	Mostly False	Mostly true	More false than true	More true than false	More true than false	Mostly False	More true than false
1098	8	55	Divorced	No	Post-treatment	Somewhat active	Not active at all	Not active at all	0	#NULL!	0	#NULL!	0	0	0	#NULL!	Always true	Always true	Always true	moderately true	Rarely true	Always true	Always true	Rarely true	Rarely true	Always true	Mostly true	More true than false	Mostly true	Mostly true	False	Mostly true	Mostly False	Mostly False	Mostly true	More true than false	Mostly true	Mostly true	False	Mostly true	False	Mostly true	Mostly False	Mostly true	False		Mostly False	False	More false than true
1100	#NULL!	48	Separated	Yes	Post-treatment	Very active	Not active at all	A little active	0	0	1	30	0	0	0	0	Always true	Always true	Always true	Always true	Always true	Always true	Always true	Always true	Always true	Always true	More true than false	Mostly true	Mostly true	Mostly true	True	True	More false than true	True	True	More true than false	More true than false	True	More true than false	Mostly true	False	True	More false than true	More true than false	More false than true	Mostly true	Mostly true	Mostly False	More true than false
1102	7	42	Married	Yes	Post-treatment	Somewhat active	A little active	Somewhat active	3	40	1	30	2	1	1	30	moderately true	moderately true	moderately true	moderately true	moderately true	Always true	Always true	Rarely true	moderately true	moderately true	More true than false	More false than true	Mostly true	More true than false	More true than false	More true than false	Mostly False	Mostly true	More false than true	More false than true	More false than true	Mostly true	More false than true	More true than false	More false than true	Mostly true	More false than true	More false than true	More false than true	More true than false	Mostly False	More false than true	More false than true
1103	8	40	In a relationship, but not living with partner	No	Post-treatment	Very active	A little active	Somewhat active	3	25	5	15	0	0	0	0	Always true	moderately true	moderately true	moderately true	Rarely true	moderately true	moderately true	moderately true	Always true	Always true	Mostly true	Mostly true	Mostly true	True	True	More false than true	More true than false	More false than true	Mostly true	More true than false	Mostly true	More false than true	Mostly False	More false than true	More false than true	More true than false	More true than false	More true than false	More false than true	More false than true	More false than true	More false than true	More false than true
[truncated: 443 more columns]
